# Supplementary material for: Vaccination potential of B and T epitope-enriched NP and M2 against Influenza A viruses from different clades and hosts
Source: PLoS One. 2018 Jan 29;13(1):e0191574. doi: 10.1371/journal.pone.0191574 (PMC5788337; doi:10.1371/journal.pone.0191574)
Supplement: S1 Table — Epitopes that are completely contained in NP and M2 of challenge viruses and epitope-enriched sequences are marked with color filling. B and T-cell epitopes that occur in the indicated viruses are marked with yellow and orange colors, respectively; B-cell epitopes that occur in all viruses, except for swine ones, are marked with light-blue; B-cell epitopes that occur in all viruses, but are of human origin, are marked with light-green; T-cell epitopes, that occur in all viruses, except for the viruses of human origin, are marked with red; T-cell epitopes that occur in viruses originating from birds are marked with the dark-green color; T-cell epitopes that occur in all viruses, but are of human origin, are marked with purple; B-cell epitopes that occur in human H1N1 and swine virus are marked with magenta. (XLSX) [file pone.0191574.s001.xlsx]

## Sheet: Лист1
																										Challenge virus
	NP	B-cell epitopes																								human	human	duck	duck	swine
			Origin of epitope	Epitope Sequence	Position			0-1964	1965-1974	1975-1984	1985-1994	1995-1999	2000-2002	2003-2004	2005-2006	2007	2008	2009	2010	2011	2012	2013	2014		np-cons	h1n1	h3n2	h2n3	h5n2	h9n2
			homo sapiens	MASQGTKRSYEQMETGGERQNATE	1-24			0	0	0	0	0.87	0	0	0	0	0	0	0.56	1.43	0	0	0		0.00	0.00	0.00	100.00	100.00	100.00
			homo sapiens	QNATEIR	20-26			97.87	96.2	93.26	91.11	96.52	98.96	100	98	97.37	98.53	20.96	25.28	33.57	57.14	60.5	61.17		100.00	100.00	100.00	100.00	100.00	100.00
			homo sapiens	IERMVLSAFDERRNRYLEEH	63-82			1.6	32.91	55.06	44.44	9.57	0	0.86	0	1.75	0	0	0	0	0	0	0.97		0.00	0.00	0.00	0.00	0.00	0.00
			homo sapiens	FDERRNKYLEEHPSAGKDPKKTGGPI	71-96			97.87	64.56	38.2	25.56	29.57	28.12	50.86	95	92.98	94.12	95.44	94.38	92.14	91.84	92.44	93.2		100.00	100.00	100.00	100.00	100.00	0.00
			homo sapiens	NDATYQRTRALVRTG	144-158			20.21	3.8	15.73	12.22	8.7	43.75	91.38	76	49.12	47.06	89.98	97.75	98.57	98.98	96.64	98.06		100.00	0.00	0.00	100.00	100.00	100.00
			homo sapiens	TYQRTRALV	147-155			100	100	100	100	100	98.96	100	100	100	98.53	99.09	99.44	100	98.98	99.16	100		100.00	100.00	100.00	100.00	100.00	100.00
			homo sapiens	FQTAAQR	230-236			94.68	98.73	97.75	95.56	92.17	76.04	92.24	78	48.25	48.53	88.84	98.31	98.57	96.94	99.16	100		100.00	100.00	100.00	100.00	100.00	100.00
			homo sapiens	RESRNPGNA	243-251			98.94	100	100	98.89	99.13	98.96	99.14	100	100	98.53	98.18	98.88	96.43	96.94	99.16	99.03		100.00	100.00	100.00	100.00	100.00	100.00
			homo sapiens	NPGNAEIEDLIFLAR	247-261			77.66	91.14	26.97	30	69.57	68.75	93.97	77	49.12	50	87.47	96.07	95.71	95.92	97.48	97.09		100.00	100.00	100.00	100.00	100.00	100.00
			homo sapiens	NPGNAEIEDLTFLAR	247-261			0	0	15.73	13.33	17.39	30.21	5.17	22	50	48.53	7.74	0	0	1.2	0	0		0.00	0.00	0.00	0.00	0.00	0.00
			homo sapiens	GVQIASNENMDSIVSSTLELR	362-382			0	0	0	3.33	6.9	5.21	0	0	0	1.47	0	0	0	0	0	0		0.00	0.00	0.00	0.00	0.00	0.00
			homo sapiens	SGYWAIR	383-389			0	0	0	2.11	37.83	18.75	61.38	29	25.61	24.12	12.98	3.03	23.57	29.18	31.34	20.19		0.00	0.00	0.00	0.00	0.00	0.00
			homo sapiens	LSTRGVQIASNENMEAMDSNTLELRSRYWAIRTRSGGNTNQQR	358-400			0	0	0	0	0	0	0	0	0	0	0	0	0	0	0	0		0.00	0.00	0.00	0.00	0.00	0.00
			homo sapiens	SGGNTNQQR	392-400			100	94.94	91.01	90	94.78	93.75	99.14	95	96.49	94.12	20.73	26.97	39.29	58.16	59.66	59.22		100.00	100.00	100.00	100.00	100.00	0.00
			homo sapiens	TEIIRMMESARPEDVSFQGRGVFELSDEKATNPIVPSFD	442-480			2.13	0	0	0	0.87	0	0	0	0	0	0	0.56	1.43	0	0	0.97		0.00	0.00	0.00	0.00	0.00	0.00
																										Challenge virus
	NP	T-cell epitopes																								human	human	duck	duck	swine
			Origin of epitope	Epitope Sequence	Position		0-1945	1945-1964	1965-1974	1975-1984	1985-1994	1995-1999	2000-2002	2003-2004	2005-2006	2007	2008	2009	2010	2011	2012	2013	2014		np-cons	h1n1	h3n2	h2n3	h5n2	h9n2
			swine	CTELKLSDY	44-52		96.81	98.65	98.73	78.65	83.33	77.39	68.75	62.07	46	7.89	1.47	77.45	74.16	64.29	39.8	39.5	37.86		100	100.00	100.00	100.00	100.00	100.00
			gallus gallus	YEQMETGE	10,0-17,0		0	0	0	0	0	0	0	0	0	0	0	0.23	0.56	0	0	0	0		0	0.00	0.00	0.00	0.00	0.00
			gallus gallus	NATEIRASV	21-29		96.81	95.95	98.73	94.38	92.22	96.52	58.33	57.76	96	96.49	98.53	20.96	25.28	35	57.14	60.5	61.17		100	100.00	100.00	100.00	100.00	100.00
			gallus gallus	PKKTGGPIY	89-97		100	100	100	96.63	100	99.13	100	100	100	99.12	100	97.95	98.31	100	94.9	97.48	96.12		100	100.00	100.00	100.00	100.00	100.00
			gallus gallus	DGKWVRELI	101-109		0	0	0	0	0	0	1.04	0	0	0.88	0	0.23	1.12	0	0	0	0		0	0.00	0.00	0.00	0.00	0.00
			gallus gallus	YDKEEIRRI	111-119		100	100	98.73	93.26	92.22	97.39	94.79	97.41	96	99.12	98.53	21.18	24.72	35.71	60.2	62.18	63.11		100	100.00	100.00	100.00	100.00	100.00
			gallus gallus	AVKGVGTMV	182-190		97.87	98.65	100	74.16	16.67	19.13	31.25	4.31	20	50	51.47	8.43	0.56	5	2.04	0.84	0.97		100	100.00	100.00	100.00	100.00	0.00
			gallus gallus	VERMVGGI	186-193		0	0	0	0	0	0	0	0	0	0	0	0	0	0	0	0	0		0	0.00	0.00	0.00	0.00	0.00
			gallus gallus	VGTMVMEL	186-193		96.81	97.3	100	42.7	3.33	1.74	1.04	0.86	0	0	1.47	0.68	0.56	5	2.04	0.84	0.97		100	0.00	100.00	100.00	100.00	0.00
			gallus gallus	VGTMVMELI	186-194		93.62	97.3	98.73	41.57	0	0.87	1.04	0.86	0	0	1.47	0.68	0	5	2.04	0.84	0.97		100	0.00	100.00	100.00	100.00	0.00
			gallus gallus	VMELIRMI	190-197		95.74	98.65	98.73	61.8	56.67	15.65	36.46	39.66	8	1.75	1.47	2.96	2.81	2.14	3.06	1.68	3.88		100	0.00	100.00	100.00	100.00	100.00
			gallus gallus	KRGINDRNF	198-206		100	100	100	100	100	98.26	98.96	98.28	100	99.12	95.59	99.09	97.75	96.43	95.92	98.32	100		100	100.00	100.00	100.00	100.00	100.00
			gallus gallus	AEIEDLIFL	251-259		77.66	94.59	91.14	26.97	30	70.43	68.75	93.97	77	49.12	50	88.84	97.19	97.86	96.94	99.16	99.03		100	100.00	100.00	100.00	100.00	100.00
			gallus gallus	EDLRVSSFI	339-347		64.89	64.86	2.53	32.58	20	19.13	28.12	5.17	23	50	52.94	85.19	73.03	65.71	39.8	38.66	35.92		100	100.00	0.00	100.00	100.00	100.00
			gallus gallus	PTFSVQRNL	410-418		78.72	75.68	5.06	80.9	97.78	93.91	97.92	98.28	100	99.12	100	98.63	97.19	95	93.88	96.64	98.06		100	100.00	100	100.00	100.00	100
			homo sapiens	GERQNATEI	17-25		95.74	94.59	96.2	93.26	88.89	47.83	29.17	5.17	21	50	51.47	7.74	1.12	1.43	0	0	0.97		100	100.00	100.00	100.00	100.00	100.00
			homo sapiens	FYIQMCTEL	39-47		100	100	100	100	100	100	98.96	100	100	99.12	100	99.77	99.44	99.29	96.94	98.32	99.03		100	100.00	100.00	100.00	100.00	100.00
			homo sapiens	CTELKLSDY	44-52		96.81	98.65	98.73	78.65	83.33	77.39	68.75	62.07	46	7.89	1.47	77.45	74.16	64.29	39.8	39.5	37.86		100	100.00	100.00	100.00	100.00	100.00
			homo sapiens	CTELKLNDY	44-52		0	0	1.27	21.35	13.33	19.13	23.96	5.17	20	50.88	51.47	9.34	0	0	0	0	0		0	0.00	0.00	0.00	0.00	0.00
			homo sapiens	PKKTGGPIYRRVN	89-101		6.38	0	1.27	1.12	3.33	2.61	0	0	0	0	0	0.46	1.12	0	0	0	1.94		0	0.00	0.00	0.00	0.00	0.00
			homo sapiens	KTGGPIYKR	91-99		85.11	98.65	82.28	85.39	88.89	62.61	65.62	47.41	22	51.75	52.94	8.66	0	0	0	0	1.94		0	100.00	100.00	0.00	0.00	100.00
			homo sapiens	KTGGPIYRR	91-99		14.89	1.35	17.72	11.24	11.11	35.65	34.38	52.59	77	48.25	45.59	89.52	97.75	98.57	94.9	98.32	93.2		100	0.00	0.00	100.00	100.00	0.00
			homo sapiens	HSNLNDATY	140-148		20.21	4.05	3.8	15.73	12.22	8.7	43.75	91.38	76	49.12	47.06	91.12	100	99.29	98.98	96.64	99.03		100	0.00	0.00	100.00	100.00	100.00
			homo sapiens	DATYQRTRALVR	145-156		20.21	4.05	3.8	15.73	12.22	8.7	43.75	91.38	76	49.12	47.06	90.43	98.31	98.57	98.98	96.64	99.03		100	0.00	0.00	100.00	100.00	100.00
			homo sapiens	LPRRSGAAGA	172-181		100	100	100	98.88	100	100	96.88	98.28	99	100	97.06	98.86	96.63	97.86	93.88	99.16	100		100	100.00	100.00	100.00	100.00	100.00
			homo sapiens	RRSGAAGAAVK	174-184		100	100	100	98.88	100	97.39	96.88	98.28	97	100	97.06	97.95	96.07	97.86	90.82	99.16	100		100	100.00	100.00	100.00	100.00	100.00
			homo sapiens	RRSGAAGAAMK	174-184		0	0	0	0	0	0	0	0	0	0	0	0.23	0	0	0	0	0		0	0.00	0.00	0.00	0.00	0.00
			homo sapiens	RRSGAAGAAVE	174-184		0	0	0	0	0	0	0	0	0	0	0	0.23	0	0	0	0	0		0	0.00	0.00	0.00	0.00	0.00
			homo sapiens	RGINDRNFW	199-207		100	100	100	100	100	98.26	98.96	98.28	100	99.12	95.59	99.09	96.63	95.71	95.92	98.32	100		100	100.00	100.00	100.00	100.00	100.00
			homo sapiens	YERMCNIL	219-226		97.87	98.65	100	97.75	100	97.39	100	98.28	100	99.12	98.53	97.72	98.31	94.29	96.94	99.16	100		100	100.00	100.00	100.00	100.00	100.00
			homo sapiens	ILKGKFQTA	225-233		98.94	98.65	100	100	100	96.52	100	98.28	100	99.12	97.06	98.18	99.44	100	98.98	99.16	100		100	100.00	100.00	100.00	100.00	100.00
			homo sapiens	ILRGSVAHK	265-273		96.81	95.95	83.54	100	100	98.26	97.92	100	93	98.25	97.06	98.41	97.19	100	96.94	98.32	100		100	100.00	100.00	100.00	100.00	100.00
			homo sapiens	VLRGSVAHK	265-273		2.13	2.7	16.46	0	0	0	1.04	0	2	1.75	0	0.23	0	0	1.02	0.84	0		0	0.00	0.00	0.00	0.00	0.00
			homo sapiens	KSCLPACVY	273-281		100	100	100	100	98.89	99.13	96.88	63.79	69	59.65	52.94	86.79	74.72	66.43	39.8	43.7	39.81		100	100.00	100.00	100.00	100.00	100.00
			homo sapiens	CLPACVYGL	275-283		0	0	0	5.62	6.67	1.74	0	0	2	0.88	1.47	77.9	74.16	65.71	37.76	38.66	37.86		0	0.00	0.00	100.00	100.00	100.00
			homo sapiens	SAAFEDLRVLSFIRG	335-349		20.21	24.32	69.62	1.12	0	0	1.04	0	0	0	0	0	1.69	0	0	0	0		0	0.00	100.00	0.00	0.00	0.00
			homo sapiens	FEDLRVLSF	338-346		24.47	24.32	70.89	2.25	3.33	0.87	1.04	0	0	0	0	0	2.25	0	0	0	0		0	0.00	100.00	0.00	0.00	0.00
			homo sapiens	ELKSRYWAI	380-388		0	0	0	0	0	0	0	0	0	0	0	0.23	0	0	0	0	0		0	0.00	0.00	0.00	0.00	0.00
			homo sapiens	ELRSRYWAI	380-388		96.81	98.65	91.14	92.13	78.89	29.57	29.17	8.62	28	52.63	55.88	85.88	75.84	65	40.82	38.66	38.83		100	100.00	100.00	100.00	100.00	100.00
			homo sapiens	ELRSRYWAIRTRSG	380-393		95.74	97.3	91.14	91.01	78.89	29.57	29.17	8.62	28	52.63	55.88	85.65	74.72	65	40.82	38.66	38.83		100	100.00	100.00	100.00	100.00	100.00
			homo sapiens	SRYWAIRTR	383-391		95.74	97.3	91.14	91.01	78.89	29.57	29.17	8.62	28	52.63	55.88	86.1	75.28	65	40.82	38.66	38.83		100	100.00	100.00	100.00	100.00	100.00
			homo sapiens	SVQPTFSVQR	407-416		32.98	40.54	2.53	47.19	84.44	74.78	67.71	94.83	79	49.12	48.53	91.34	97.75	99.29	98.98	99.16	98.06		100	0.00	0.00	100.00	100.00	100.00
			homo sapiens	SVQRNLPFER	413-422		1.06	0	0	5.62	6.67	1.74	0	0.86	2	0.88	1.47	78.36	65.6	60.86	38.78	37.82	37.86		0	0.00	0.00	100.00	100.00	0.00
			homo sapiens	LPFERATVL	418-426		0	0	0	0	0	0	0	0	0	0	0	0.68	0.56	2.86	2.04	0	0		0	0.00	0.00	0.00	0.00	0.00
			homo sapiens	LPFEKSTVM	418-426		0	0	0	17.98	74.44	76.52	67.71	43.97	0	0	0	0	0	0	0	0.84	0		0	0.00	0.00	0.00	0.00	0.00
			homo sapiens	LPFDKPTIM	418-426		42.55	52.7	65.82	0	0	0	0	0.86	0	0	0	0	0	0	0	0	0		0	0.00	100.00	0.00	0.00	0.00
			homo sapiens	LPFDKSTIM	418-426		1.06	0	26.58	26.97	0	0	0	0	0	0	0	0	0	0	0	1.68	12.62		0	0.00	0.00	0.00	0.00	0.00
			homo sapiens	LPFERATIM	418-426		1.06	0	0	0	0	0	0	0	0	0	0	1.59	4.49	2.86	2.04	4.2	17.48		0	0.00	0.00	100.00	100.00	100.00
			homo sapiens	LPFDKTTIM	418-426		32.98	41.89	2.53	32.58	13.33	16.52	29.17	4.31	12	6.14	7.35	0.46	0	0	0	0	0		0	100.00	0.00	0.00	0.00	0.00
			homo sapiens	LPFDRPTIM	418-426		8.51	1.35	0	0	0	0	0	0	0	0	0	0	0	0	0	0	0		0	0.00	0.00	0.00	0.00	0.00
			homo sapiens	LPFERATVM	418-426		0	0	0	5.62	6.67	0.87	0	0	2	0.88	1.47	75.4	67.42	57.14	34.69	34.45	20.39		0	0.00	0.00	0.00	0.00	0.00
			homo sapiens	FQGRGVFEL	458-466		96.81	97.3	64.56	24.72	22.22	20.87	30.21	5.17	24	51.75	52.94	86.33	72.47	66.43	39.8	38.66	37.86		100	100.00	100.00	100.00	100.00	100.00
	M2	B-cell epitopes
																										Challenge virus
																										human	human	duck	duck	swine
			Origin of epitope	Epitope Sequence	Position	0-1945	1946-1964	1965-1974	1975-1984	1985-1994	1995-1999	2000-2002	2003-2004	2005-2006	2007	2008	2009(1-6)	2009(6-12)	2010	2011	2012	2013	2014		m2cons	h1n1	h2n3	h5n2	h9n2	h3n2
			homo sapiens	MSLLTEVETPIRNEWGCRCNDSSD	1-24	35.29	69.23	57.14	70.97	62.16	50.59	67.61	46.91	65.31	59.34	74.67	56.36	12.5	28	43.7	37.27	36.84	48.36		100.00	100.00	0.00	0.00	0.00	100.00
			homo sapiens	MSLLTEVETPTKNEWECRCNDSSD	1-24	0	7.69	0	0	0	0	0	0	0	0	0	0	0	0	0	0	0	0		0.00	0.00	0.00	0.00	0.00	0.00
			homo sapiens	SLLTEVETPTRNEWECRCSDSSDP	1-24	0	0	0	0	0	0	0	0	0	0	0	0.91	0.62	2.4	2.52	8.18	0.88	0		0.00	0.00	0.00	0.00	0.00	0.00
			homo sapiens	MSLLTEVETPTRSEWECRCSDSSD	1-24	0	0	0	0	0	0	0	0	0	0	0	26.36	55.62	37.6	24.37	7.27	2.63	2.46		0.00	0.00	0.00	0.00	0.00	0.00
			homo sapiens	MSLLTEVETPIRNEWECRCNGSSD	1-24	0	0	0	0	2.7	9.14	4.23	0	0	1.1	0	0	0	0	0	0	0	0		0.00	0.00	0.00	0.00	0.00	0.00
			homo sapiens	MSLLTEVETPTRTGWECNCSGSSE	1-24	0	0	0	0	0	0	0	0	0	0	0	0	0	0	0	0	0	0		0.00	0.00	0.00	0.00	0.00	0.00
			homo sapiens	MSLLTEVETPIRNEWGCKCNDSSD	1-24	0	0	0	0	8.11	1.18	0	0	1.2	0	0	0	0	0	0	1.82	0.88	1.64		0.00	0.00	0.00	0.00	0.00	0.00
			homo sapiens	SLLTEVETPIRNEWGCKCNDSSD	1-24	0	0	0	0	8.11	1.18	0	0	1.2	0	0	0	0	0	0	1.82	0.88	1.64		0.00	0.00	0.00	0.00	0.00	0.00
			homo sapiens	MSLLTEVETPTRNGWECKCSDSSD	1-24	0	0	0	0	0	0	0	0	0	0	0	0	0	0	0	0	0	0		0.00	0.00	100.00	100.00	0.00	0.00
			homo sapiens	MSLLTEVETPTRNGWGCRCSDSSD	1-24	0	0	0	0	0	0	0	0	0	0	0	0	0	0	0	0	0	0		0.00	0.00	0.00	0.00	0.00	0.00
			homo sapiens	MSLLTEVETLTRNGWECKCRDSSD	1-24	0	0	0	0	0	0	0	0	0	0	0	0	0	0	0	0	0	0		0.00	0.00	0.00	0.00	0.00	0.00
			homo sapiens	MSLLTEVETLTRNGWGCRCSDSSD	1-24	0	0	0	0	0	0	0	0	0	0	0	0	0	0	0	0	0	0		0.00	0.00	0.00	0.00	0.00	0.00
			homo sapiens	MSLLTEVETPIRNEWGCRCNGSSD	1-24	29.41	3.85	7.14	3.23	2.7	2.35	0	0	2.4	1.1	0	0	0	1.6	0.84	2.73	0.88	4.1		0.00	0.00	0.00	0.00	0.00	0.00
			homo sapiens	SLLTEVET>INFLUENZA A VIRUS#11320(2-10)SLLTEVETP	2-9	0	0	0	0	0	0	0	0	0	0	0	0	0	0	0	0	0	0		0.00	0.00	0.00	0.00	0.00	0.00
			homo sapiens	SLLTEVETPIR	2-12	88.24	84.62	85.71	96.77	97.3	81.18	95.77	90.12	86.73	78.02	92	63.64	13.75	36.8	49.58	51.82	50.88	66.39		100.00	100.00	0.00	0.00	0.00	100.00
			homo sapiens	SLLTEVETPIRNEWG	2-16	64.71	76.92	78.57	74.19	86.49	61.18	78.87	74.07	72.45	62.64	80	59.09	12.5	32.8	46.22	45.45	43.86	58.2		100.00	100.00	0.00	0.00	0.00	100.00
			homo sapiens	SLLTEVETPTRNGWE	2-16	0	0	0	0	0	1.18	0	0	0	0	0	0	0	2.4	0.84	0	0	0.82		0.00	0.00	100.00	100.00	0.00	0.00
			homo sapiens	SLLTEVETPIRNEWGCR	2-18	64.71	76.92	78.57	74.19	78.38	58.82	78.87	74.07	71.43	62.64	80	59.09	12.5	32.8	46.22	43.64	42.98	56.56		100.00	100.00	0.00	0.00	0.00	100.00
			homo sapiens	MSLLTEVETPTRNEWECRCSDSSD	2-24	0	0	0	0	0	0	0	0	0	0	0	0.91	0.62	2.4	2.52	8.18	0.88	0		0.00	0.00	0.00	0.00	0.00	0.00
			homo sapiens	SLLTEVETPTRNEWECRCNDSSD	2-24	0	0	0	0	0	0	0	0	0	0	0	0	0	0	0	0	0	0		0.00	0.00	0.00	0.00	0.00	0.00
			homo sapiens	SLLPEVETHTRNGWGCRCSDSSD	2-24	0	0	0	0	0	0	0	0	0	0	0	0	0	0	0	0	0	0		0.00	0.00	0.00	0.00	0.00	0.00
			homo sapiens	SLLTEVETHTRNGWECKCSDSSD	2-24	0	0	0	0	0	0	0	0	0	0	0	0	0	0	0	0	0	0		0.00	0.00	0.00	0.00	0.00	0.00
			homo sapiens	SLLTEVETPTRDGWECKCSDSSD	2-24	0	0	0	0	0	0	0	0	0	0	0	0	0	0	0	0	0	0		0.00	0.00	0.00	0.00	0.00	0.00
			homo sapiens	SLLTEVETPTRNGWECKCNDSSD	2-24	0	0	0	0	0	0	0	0	0	0	0	0	0	0.8	0	0	0	0		0.00	0.00	0.00	0.00	0.00	0.00
			homo sapiens	SLLTEVETPTRNGWGCRCSDSSD	2-24	0	0	0	0	0	0	0	0	0	0	0	0	0	0	0	0	0	0		0.00	0.00	0.00	0.00	0.00	0.00
			homo sapiens	SLLTGVETHTRNGWGCKCSDSSD	2-24	0	0	0	0	0	0	0	0	0	0	0	0	0	0	0	0	0	0		0.00	0.00	0.00	0.00	0.00	0.00
			homo sapiens	VETPIRNGWECKCSDSSDSL	2-26	0	0	0	0	0	0	0	0	0	0	0	0	0	0	0	0	0	0		0.00	0.00	0.00	0.00	0.00	0.00
			homo sapiens	SLLTEVETPTRSEWECRCSDSSD	2-24	0	0	0	0	0	0	0	0	0	0	0	26.36	55.62	37.6	24.37	7.27	2.63	2.46		0.00	0.00	0.00	0.00	0.00	0.00
			homo sapiens	SLLTEVETPTRNGWECKCSDSSD	2-24	0	0	0	0	0	0	0	0	0	0	0	0	0	0	0	0	0	0		0.00	0.00	100.00	100.00	0.00	0.00
			homo sapiens	SLLTEVETPTRNGWECRCNDSSD	2-24	0	0	0	0	0	0	0	0	0	0	0	0	0	0	0	0	0	0		0.00	0.00	0.00	0.00	0.00	0.00
			homo sapiens	SLLTEVETPTRNEWGCRCSDSSD	2-24	0	0	0	0	0	0	0	0	0	0	0	0	0	0	0	0.91	0	0		0.00	0.00	0.00	0.00	0.00	0.00
			homo sapiens	SLLTEVKTPTRNGWECKCSDSSD	2-24	0	0	0	0	0	0	0	0	0	0	0	0	0	0	0	0	0	0		0.00	0.00	0.00	0.00	0.00	0.00
			homo sapiens	SLLTEVETPIRSEWGCRCNDSGD	2-24	0	0	0	0	0	0	0	0	0	0	0	0	0	0	0	0	0	0.82		0.00	0.00	0.00	0.00	0.00	0.00
			homo sapiens	SLPTEVETPIRNEWGCRCNDSSD	2-24	0	0	0	0	0	0	0	0	0	0	0	0	0	0.8	0	0	0	0		0.00	0.00	0.00	0.00	0.00	0.00
			homo sapiens	SLLTEVETPTRNGWECRYSGSSD	2-24	0	0	0	0	0	0	0	0	0	0	0	0	0	0	0	0	0	0		0.00	0.00	0.00	0.00	0.00	0.00
			homo sapiens	SLLTEVETPTKSEWECRCNVSSD	2-24	0	0	0	0	0	0	0	0	0	0	0	0	0	0	0	0	0	0		0.00	0.00	0.00	0.00	0.00	0.00
			homo sapiens	SLLTEVETPIRKGWECNCSDSSD	2-24	0	0	0	0	0	0	0	0	0	0	0	0	0	0	0	0	0	0		0.00	0.00	0.00	0.00	0.00	0.00
			homo sapiens	SLLTEVETLTKNGWGCRCSDSSD	2-24	0	0	0	0	0	0	0	0	0	0	0	0	0	0	0	0	0	0		0.00	0.00	0.00	0.00	0.00	0.00
			homo sapiens	SLLTEVETLTRNGWECKCSDSSD	2-24	0	0	0	0	0	0	0	0	0	0	0	0	0	0	0	0	0	0		0.00	0.00	0.00	0.00	0.00	0.00
			homo sapiens	SLLTEVETLTRNGWGCRCSDSSD	2-24	0	0	0	0	0	0	0	0	0	0	0	0	0	0	0	0	0	0		0.00	0.00	0.00	0.00	0.00	0.00
			homo sapiens	SLLTEVDTLTRNGWGCRCSDSSD	2-24	0	0	0	0	0	0	0	0	0	0	0	0	0	0	0	0	0	0		0.00	0.00	0.00	0.00	0.00	0.00
			homo sapiens	SFLTEVETPIRNEWGCRCNGSSD	2-24	0	0	0	0	0	0	0	0	0	0	0	0	0	0	0	0	0	0		0.00	0.00	0.00	0.00	0.00	0.00
			homo sapiens	SLLTEVETPIRNEWGCRCNDSSD	2-24	35.29	69.23	57.14	70.97	62.16	50.59	67.61	46.91	65.31	59.34	74.67	56.36	12.5	28	43.7	37.27	36.84	48.36		100.00	100.00	0.00	0.00	0.00	100.00
			homo sapiens	SLLTEVETPTRNEWECKCIDSSD	2-24	0	0	0	0	0	0	0	0	0	0	0	0	0	0	0	0	0	0		0.00	0.00	0.00	0.00	0.00	0.00
			homo sapiens	SLLTEVETPIRNGWECKCNDSSD	2-24	0	0	0	0	0	1.18	0	0	1.2	1.1	0	0.91	0	0	0	0	0	0		0.00	0.00	0.00	0.00	0.00	0.00
			homo sapiens	SLLTEVETPTRNGWECRCSDSSD	2-24	0	0	0	0	0	0	0	0	0	0	0	0	0	0.8	0	0	0	0		0.00	0.00	0.00	0.00	0.00	0.00
			homo sapiens	SLLTEVETPTRNEWECRCSDSSD	2-24	0	0	0	0	0	0	0	0	0	0	0	0.91	0.62	2.4	2.52	8.18	0.88	0		0.00	0.00	0.00	0.00	0.00	0.00
			homo sapiens	SLLTEVETPIRNEWGCRCNGSSD	2-24	29.41	3.85	7.14	3.23	2.7	2.35	0	0	2.4	1.1	0	0	0	1.6	0.84	2.73	0.88	4.1		0.00	0.00	0.00	0.00	0.00	0.00
			homo sapiens	SLLTEVETPIRNEWGCRCNDSS	2-23	35.29	69.23	67.86	70.97	64.86	52.94	67.61	48.15	65.31	60.44	74.67	57.27	12.5	29.6	44.54	38.18	38.6	50		100.00	100.00	0.00	0.00	0.00	100.00
			homo sapiens	SLLTEVETPIRNEWGCRCNDSSDP	2-25	35.29	69.23	57.14	61.29	62.16	49.41	64.79	45.68	63.27	58.24	73.33	54.55	12.5	26.4	40.34	36.36	35.96	46.72		100.00	100.00	0.00	0.00	0.00	100.00
			homo sapiens	LLTEVETPIR	3-12	88.24	84.62	85.71	96.77	97.3	82.35	95.77	91.36	86.73	78.02	92	63.64	13.75	36.8	50.42	51.82	51.75	66.39		100.00	100.00	0.00	0.00	0.00	100.00
			homo sapiens	LLTEVETPIRNEWG	3-16	64.71	76.92	78.57	74.19	86.49	62.35	78.87	75.31	72.45	62.64	80	59.09	12.5	32.8	47.06	45.45	44.74	58.2		100.00	100.00	0.00	0.00	0.00	100.00
			homo sapiens	LTEVETPIRNEWGC	4-17	64.71	76.92	82.14	74.19	86.49	63.53	78.87	75.31	72.45	63.74	80	59.09	12.5	32.8	47.06	45.45	44.74	58.2		100.00	100.00	0.00	0.00	0.00	100.00
			homo sapiens	LTEVETPIRN	4-13	82.35	80.77	82.14	74.19	94.59	83.53	92.96	87.65	84.69	79.12	89.33	63.64	12.5	35.2	49.58	51.82	50	62.3		100.00	100.00	0.00	0.00	0.00	100.00
			homo sapiens	LTEVETPIRNEWG	4-16	64.71	76.92	82.14	74.19	86.49	64.71	78.87	75.31	72.45	63.74	80	59.09	12.5	32.8	47.06	45.45	44.74	58.2		100.00	100.00	0.00	0.00	0.00	100.00
			homo sapiens	EVETPIRN	6-13	82.35	80.77	85.71	74.19	94.59	88.24	92.96	87.65	88.78	81.32	90.67	63.64	13.75	36	49.58	51.82	50	62.3		100.00	100.00	0.00	0.00	0.00	100.00
			homo sapiens	EVETPIRNEW	6-15	82.35	80.77	85.71	74.19	89.19	84.71	91.55	85.19	85.71	79.12	84	60	13.75	35.2	48.74	50	50	61.48		100.00	100.00	0.00	0.00	0.00	100.00
			homo sapiens	VETPIRN	7-13	82.35	80.77	85.71	74.19	94.59	88.24	92.96	87.65	89.8	81.32	90.67	63.64	13.75	36	49.58	51.82	50.88	62.3		100.00	100.00	0.00	0.00	0.00	100.00
			homo sapiens	TPIRNE	9-14	82.35	80.77	85.71	74.19	89.19	84.71	91.55	85.19	86.73	79.12	85.33	60	13.75	35.2	48.74	50.91	50.88	61.48		100.00	100.00	0.00	0.00	0.00	100.00
			homo sapiens	ETPIRNEWGCR	8-18	64.71	76.92	85.71	74.19	78.38	65.88	78.87	75.31	76.53	65.93	81.33	59.09	13.75	33.6	47.06	43.64	44.74	56.56		100.00	100.00	0.00	0.00	0.00	100.00
			homo sapiens	NEWGCRCNDSSD	13-24	41.18	73.08	67.86	70.97	64.86	64.71	70.42	51.85	76.53	76.92	82.67	56.36	15	30.4	48.74	46.36	42.98	53.28		100.00	100.00	0.00	0.00	0.00	100.00
			homo sapiens	STEGVPESMREEYRQEQQSA	64-83	0	3.85	0	0	0	0	0	0	0	0	0	0.91	0.62	0	0	0	0	0		0.00	0.00	100.00	100.00	100.00	0.00
			homo sapiens	VPESMREEYRKEQQSAV	68-84	47.06	76.92	89.29	29.03	0	7.6	0	0	0	0	0	0.91	1.25	7.2	5.88	0.91	0.88	1.64		0.00	0.00	0.00	0.00	0.00	100.00
			homo sapiens	VPESMREEYRQEQQSAVDVDDGHFVNIEL	68-96	0	0	0	0	0	0	0	0	0	0	0	0.91	0.62	0	0	0	0	0		0.00	0.00	100.00	0.00	0.00	0.00
			homo sapiens	EQQSAVDADDSHFVSIELE	79-97	5.88	50	60.71	22.58	0	2.35	0	0	0	0	0	0	0.62	6.4	6.56	0.91	0.88	0.82		0.00	0.00	0.00	0.00	0.00	100.00
	M2	T-cell epitopes																								Challenge virus
																										human	human	duck	duck	swine
			Origin of epitope	Epitope Sequence	Position	0-45	46-64	65-74	75-84	85-94	95-99	2000-2002	2003-2004	2005-2006	2007	2008	2009 (1-6)	2009 (6-12)	2010	2011	2012	2013	2014		m2 cons	h1n1	h3n2	h2n3	h5n2	h9n2
			homo sapiens	MSLLTEVETPIRNEWGCRCNDSSD	1-24	35.29	69.23	57.14	70.97	62.16	50.59	67.61	46.91	65.31	59.34	74.67	56.36	12.5	28	43.7	37.27	36.84	48.36		100.00	100.00	100.00	0.00	0.00	0.00
			homo sapiens	MSLLTEVETPTRSEWECRCSDSSD	1-24	0	0	0	0	0	0	0	0	0	0	0	26.36	55.62	37.6	24.37	7.27	2.63	2.46		0.00	0.00	0.00	0.00	0.00	0.00
			homo sapiens	SLLTEVETPTRNEWECRCSDSSD	1-24	0	0	0	0	0	0	0	0	0	0	0	0.91	0.62	2.4	2.52	8.18	0.88	0		0.00	0.00	0.00	0.00	0.00	0.00
			homo sapiens	SLLTEVETPIRNEWGCRCNGSSD	2-24	29.41	3.85	7.14	3.23	2.7	2.35	0	0	2.04	1.1	0	0	0	1.6	0.84	2.73	0.88	4.1		0.00	0.00	0.00	0.00	0.00	0.00
			homo sapiens	SLLTEVETPIRNEWGCRCNDSSDP	2-25	35.29	69.23	57.14	61.29	62.16	49.41	64.79	45.68	63.27	58.24	73.33	54.55	12.5	26.4	40.34	36.36	35.96	46.72		100.00	100.00	100.00	0.00	0.00	0.00
			homo sapiens	SLLTEVETPIRNEWG	2-16	64.71	76.92	78.57	74.19	86.49	61.18	78.87	74.07	72.45	62.64	80	59.09	12.5	32.8	46.22	45.45	43.86	58.2		100.00	100.00	100.00	0.00	0.00	0.00
			homo sapiens	LLTEVETPI	3-11	88.24	92.31	92.86	100	100	82.35	97.18	93.83	92.86	93.41	93.33	63.64	13.75	38.4	50.42	54.55	57.02	68.03		100.00	100.00	100.00	0.00	0.00	0.00
			homo sapiens	VETPIRNEW	7-15	82.35	80.77	85.71	74.19	89.19	84.71	91.55	85.19	86.73	79.12	84	60	13.75	35.2	48.74	50	50.88	61.48		100.00	100.00	100.00	0.00	0.00	0.00
			homo sapiens	VETPIRNEWGCRCND	7-21	35.29	69.23	75	70.97	72.97	60	76.06	75.31	71.43	64.84	78.67	57.27	13.75	31.2	46.22	39.09	42.11	50		100.00	100.00	100.00	0.00	0.00	0.00
			homo sapiens	NEWGCRCNDSSDPLVVA	13-29	23.53	65.38	57.14	58.06	62.16	60	57.75	46.91	70.41	70.33	70.67	44.55	13.75	24.8	42.86	40	32.46	46.72		100.00	100.00	100.00	0.00	0.00	0.00
			homo sapiens	AANIIGILHLILWILDRL	29-46	29.41	3.85	3.57	0	2.7	3.53	0	12.35	37.76	27.47	56	30	10.62	32.8	50.42	57.27	54.39	57.38		100.00	0.00	0.00	0.00	0.00	0.00
			homo sapiens	IIGILHLILWILDRLFFKCIYRLF	32-55	35.29	23.08	0	35.48	51.35	63.53	33.8	41.98	2.04	2.2	1.33	0.91	1.25	0.8	1.68	8.18	3.51	1.64		0.00	100.00	0.00	0.00	0.00	0.00
			homo sapiens	LWILDRLFF	40-48	82.35	92.31	85.71	90.32	83.78	76.47	53.52	88.89	67.35	40.66	61.33	31.82	10.62	39.2	51.26	60.91	58.77	64.75		100.00	100.00	100.00	100.00	100.00	100.00
			homo sapiens	IFKHGLKRGPSTEGVPE	54-70	0	0	0	0	8.11	12.94	36.62	4.94	17.35	39.56	33.33	20	3.38	0	0	0.91	1.75	2.46		0.00	0.00	0.00	0.00	0.00	0.00
			homo sapiens	RLFFKCIYRR	45-54	41.18	3.85	3.57	6.45	5.41	2.35	0	0	1.02	0	0	34.55	71.25	43.2	37.82	34.55	34.21	27.87		100.00	0.00	0.00	100.00	100.00	100.00
			homo sapiens	GLKGGPSTE	58-66	11.76	0	3.57	3.23	5.41	0	2.82	1.23	12.24	2.2	4	0	1.25	0.8	0.84	0	0.88	4.1		0.00	0.00	0.00	0.00	0.00	0.00
			homo sapiens	PATAGVPESMREEYR	63-77	0	0	0	0	0	0	0	0	0	0	0	0	0	0	0	0	0	0		0.00	0.00	0.00	0.00	0.00	0.00
			homo sapiens	PSTEGVPESMREEYR	63-77	70.59	96.15	89.29	87.1	97.3	92.94	95.77	90.12	88.78	90.11	93.33	59.09	16.88	33.6	49.58	59.09	56.14	60.66		100.00	100.00	100.00	100.00	100.00	100.00
			homo sapiens	PESMREEYRKEQQNAV	69-84	11.76	7.69	0	29.03	72.97	56.47	49.3	81.48	58.16	41.76	58.67	31.82	10.62	28	45.38	60.91	57.02	59.84		100.00	100.00	0.00	0.00	0.00	0.00
			homo sapiens	PESMREEYRQEQQSAV	69-84	0	3.85	0	0	0	0	0	0	0	0	0	0.91	0.62	0	0	0	0	0		0.00	0.00	0.00	100.00	100.00	100.00
			homo sapiens	KSMREEYRK	70-78	17.65	0	3.57	3.23	2.7	0	1.41	0	0	0	0	0	0	0.8	0	0	0	4.1		0.00	0.00	0.00	0.00	0.00	0.00
